# Supplementary material for: X-ray Irradiation Reduces Live Aspergillus flavus Viability but Not Aflatoxin B1 in Naturally Contaminated Maize
Source: Toxins (Basel). 2024 Jul 25;16(8):329. doi: 10.3390/toxins16080329 (PMC11359306; doi:10.3390/toxins16080329)
Supplement: Supplementary file 1 [file toxins-16-00329-s001.zip]

Archive with 2 entries (2 files):
- SI_Figures_X-ray_Irradiation_2024-07-19.pdf
- SI_Tables_X-ray_Irradiation_2024_07-19.pdf
